# Supplementary material for: Neurodevelopmental impact of mining-related contamination in children from the Sonora river basin
Source: Front Pediatr. 2025 Dec 5;13:1681071. doi: 10.3389/fped.2025.1681071 (PMC12714966; doi:10.3389/fped.2025.1681071)
Supplement: Supplementary file 3 [file Table1.xlsx]

## Sheet: Table 1
	Variable	Álamos (n = 23)			Cananea (n = 29)			Banámichi (n = 29)			Huépac (n = 18)			San Felipe (n = 23)			Aconchi (n = 52)			Baviácora (n = 33)			Ures (n = 31)			ANOVA
		x̄	SD	Med	x̄	SD	Med	x̄	SD	Med	x̄	SD	Med	x̄	SD	Med	x̄	SD	Med	x̄	SD	Med	x̄	SD	Med	F	p	η²
	Age (years)	9.26	2.03	10	8.97	1.86	9	9.21	1.9	10	7.83	1.62	7.5	9.35	1.99	9	9.14	1.95	9	8.76	2.06	8	8.39	1.82	8	1.65	0.12	0.05
	Weight (kg)	33.24	11.55	34.5	35.67	11.63	32	37.14	12.01	38.5	28.82	12.01	27	39	17.24	36	33.95	12.5	29	39.48	17.17	36	38.63	14.63	37.5	1.3	0.26	0.05
	Height (cm)	138.85	11.92	137.5	138.86	17.61	144.5	137.92	14.21	140	131.29	8.96	130	135.94	24.09	139	134.9	12.62	132	139.29	12.22	140	134.71	12.42	132	0.68	0.69	0.03
																										Kruskal-Wallis
	MNA	-0.01	0.81	0.03	0.38	0.8	0.4	0.06	1.01	0.03	0.11	0.93	0.12	0.08	0.93	0.09	-0.3	1.41	-0.13	-0.03	1.08	-0.09	0.06	0.88	0.06	20.62	0.004	0.06
	B. Risks	0.46	1.11	0.05	0.18	1	0.05	-0.08	0.92	-0.42	-0.39	0.65	-0.65	-0.33	0.52	-0.42	0.04	0.98	-0.42	0.01	1.44	-0.42	-0.04	0.77	0.05	13	0.07	0.04

## Sheet: Table 2
		Álamos (n = 23)			Cananea (n = 29)			Banámichi (n = 29)			Huépac (n = 18)			San Felipe (n = 23)			Aconchi (n = 52)			Baviácora (n = 33)			Ures (n = 31)			Kruskal-Wallis
	IPC	x̄	SD	Med	x̄	SD	Med	x̄	SD	Med	x̄	SD	Med	x̄	SD	Med	x̄	SD	Med	x̄	SD	Med	x̄	SD	Med	H	p	n2
	Punishment	0	1	-0.121	-0.419	1.007	-0.423	-0.638	1.45	-0.498	-0.448	1.31	-0.423	-1.011	1.589	-0.876	-0.702	1.308	-0.876	-0.819	1.608	-0.574	-0.414	1.358	-0.272	6.67	0.464	0.02
	Material Rewards	0	1	0.079	-0.683	0.885	-0.706	0.113	0.844	0.079	-0.393	0.823	-0.575	-0.268	0.972	-0.313	-0.094	0.84	0.079	-0.195	0.878	-0.051	-0.669	0.981	-0.968	19.68	0.006	0.06
	Social Interaction	0	1	0.28	0.163	0.72	0.28	0.191	0.538	0.28	0.006	0.771	0.21	0.214	0.72	0.421	0.316	1.442	0.421	0.204	0.902	0.701	0.244	0.511	0.28	4.46	0.725	0.01
	Rules	0	1	0.525	-0.188	1.098	0.208	-0.145	1.248	0.208	-0.712	2.282	0.049	-0.498	1.143	-0.111	-0.154	0.975	0.208	-0.265	0.989	-0.111	0.064	0.877	0.21	6.31	0.504	0.02
	Social Rewards	0	1	0.526	-0.7	2.417	0.159	0.105	1.189	0.526	-0.177	1.491	0.343	0.064	0.952	0.159	-0.144	1.308	0.159	-0.042	1.075	0.159	0.16	0.95	0.89	3.67	0.817	0.01
	Limits	0	1	0.131	-0.375	1.237	-0.622	-0.044	0.964	0.131	-0.287	1.277	-0.057	-1.031	1.56	-0.245	-0.245	1.126	0.131	-0.233	1.017	-0.245	-0.088	0.995	0.13	9.63	0.211	0.03

## Sheet: Table 3
		Álamos (n = 23)			Cananea (n = 29)			Banámichi (n = 29)			Huépac (n = 18)			San Felipe (n = 23)			Aconchi (n = 52)			Baviácora (n = 33)			Ures (n = 31)			Kruskal-Wallis
	BRIEF	x̄	SD	Med	x̄	SD	Med	x̄	SD	Med	x̄	SD	Med	x̄	SD	Med	x̄	SD	Med	x̄	SD	Med	x̄	SD	Med	H	p	n2
	Behavioral Regulation (BRI)	0	1	-0.105	-0.317	1.145	-0.569	-1.067	1.477	-1.65	-0.626	0.777	-0.626	-1.088	0.941	-1.187	-0.855	1.279	-0.955	-0.998	1.418	-1.455	-0.857	1.149	-1.146	25.77	<.001	0.08
	Emotional Regulation (ERI)	0	1	-0.078	-0.259	1.146	-0.259	-1.002	1.459	-1.474	-0.835	0.909	-0.618	-0.851	0.833	-1.143	-0.755	1.273	-1.019	-0.964	1.419	-1.474	-0.872	1.211	-1.474	32.47	<.001	0.1
	Cognitive Regulation (CRI)	0	1	-0.088	-0.336	1.094	-0.396	-1.214	1.403	-1.799	-0.885	0.813	-0.827	-1.219	0.885	-1.388	-1.017	1.246	-1.042	-1.023	1.488	-1.482	-0.956	1.27	-1.183	30.62	<.001	0.09
	BANETA
	Attention Correct Responses	-0.156	2.638	0.067	-1.938	2.07	-2.07	-1.281	1.594	-1.216	-0.926	1.123	-1.151	-1.1	1.032	-1.25	-1.089	1.286	-1.194	-1.145	0.984	-1.171	-0.725	0.959	-0.788	15.792	0.027	0.05
	Omission Errors (Attention)	-0.799	1.463	-1.269	0.534	1.814	-0.111	1.499	1.937	1.489	0.901	1.381	0.714	1.957	1.072	2.364	1.829	1.477	1.844	1.743	1.327	1.843	0.884	1.345	0.902	56.63	<.001	0.16
	Commission Errors	5.065	4.029	4.847	6.487	3.425	5.435	1.72	5.397	-0.316	2.582	4.575	0.341	1.043	2.836	-0.003	1.393	2.33	0.761	0.799	2.008	0.163	0.633	2.644	-0.077	53.648	<.001	0.16
	Oral Comprehension	-1.155	1.678	-1.032	-0.137	1.376	0.105	-0.48	1.441	-0.339	0.372	0.938	0.599	0.123	1.194	0.28	-0.089	1.465	0.012	0.1	1.111	0.412	0.007	1.24	0.199	14.314	0.046	0.04
	Reading	-3.237	4.782	-0.58	-2.14	3.984	-0.429	-1.279	2.759	-0.192	-0.543	1.564	0.03	-0.823	2.538	0.395	-0.608	2.343	0.479	-0.873	3.087	-0.146	-1.239	2.567	-0.31	4.898	0.672	0.01
	Writing	-0.389	1.847	0.021	-2.014	2.257	-1.792	-3.392	1.94	-2.816	-2.408	1.516	-2.181	-1.825	1.86	-1.354	-2.883	1.855	-2.231	-2.544	1.198	-2.417	-3.092	1.766	-2.343	20.041	0.005	0.06
	arithmetic problems	-1.837	0.844	-1.795	-1.997	0.965	-2.131	-1.246	1.433	-1.357	-1.443	0.964	-1.739	-1.235	0.955	-1.441	-1.463	1.119	-1.566	-1.345	0.958	-1.652	-1.19	1.52	-1.288	7.089	0.42	0.02
	Motor Coordination	-0.826	1.1	-0.927	-0.524	0.796	-0.619	-0.041	1.133	-0.044	-0.744	1.031	-0.702	-0.016	1.009	0.125	-0.274	0.988	-0.044	-0.099	1.203	0.529	-0.379	1.037	-0.044	15.086	0.035	0.05
	Motor Slowing	-1.267	1.638	-1.85	0.583	1.418	0.338	1.25	3.202	0.327	0.954	1.968	0.549	0.807	2.186	0.483	2.303	4.366	0.642	0.684	3.06	0.149	-0.49	0.74	-0.495	43.291	<.001	0.13
	Graphesthesia	-0.607	1.112	-0.413	-1.058	1.541	-1.023	-0.825	1.123	-0.918	-1.51	1.108	-1.462	-1.295	1.023	-1.239	-1.067	1.265	-0.839	-0.856	1.142	-0.839	-0.524	0.895	-0.305	12.94	0.074	0.04
	Alternation	-1.682	0.984	-1.781	-1.601	1.217	-1.657	-0.735	1.037	-0.515	-0.889	1.219	-0.999	-1.323	1.444	-0.886	-0.648	1.78	-0.63	-0.33	1.49	-0.173	-0.613	0.611	-0.63	25.108	<.001	0.07

## Sheet: Table 4
	Variables	1	2	3	4	5	6	7	8	9	10	11	12	13	14	15	16	17	18	19	20	21
	1. MNA	—
	2. Bio Risk	0.185**	—
	3. Punishment	0.083	0.025	—
	4. Material Rew.	-0.041	-0.01	0.132*	—
	5. Social Intera.	0.074	0.115	-0.111	0.126	—
	6. Rules	0.062	0.055	0.092	0.092	0.393***	—
	7. Social Rew.	-0.015	0.079	-0.032	0.297***	0.326***	0.358***	—
	8. Limits	-0.036	-0.007	0.337***	0.155*	0.252***	0.556***	0.224***	—
	9. Behavioral Reg	0.266***	0.187**	0.301***	-0.004	-0.088	0.032	-0.063	-0.023	—
	10. Emotional Reg	0.254***	0.163*	0.381***	0.051	-0.09	0.056	0.002	0.016	0.843***	—
	11. Cognitive Reg	0.252***	0.189**	0.347***	0.071	-0.066	0.054	-0.035	0.024	0.876***	0.915***	—
	12. Oral Compre	-0.007	0.053	-0.143*	-0.073	0.099	0.004	0.118	-0.006	-0.206**	-0.154*	-0.158*	—
	13. Reading	-0.058	-0.004	-0.159*	0.003	0.048	0.031	-0.113	0.039	-0.207**	-0.265***	-0.264***	0.174*	—
	14. Writing	-0.023	0.012	0.038	-0.048	-0.041	0.177*	-0.112	0.025	-0.183*	-0.208**	-0.217**	-0.038	0.29**	—
	15. Arithmetic	0.012	0.086	-0.084	-0.067	-0.025	0.056	0.095	-0.068	-0.189*	-0.198*	-0.195*	0.187*	0.184*	0.202*	—
	16. Correct	0.027	0.105	-0.038	-0.016	-0.05	0.03	0.044	-0.042	-0.096	-0.067	-0.089	0.187**	0.093	0.123	0.369***	—
	17. Error (Omi)	0.012	-0.049	0.001	0.044	0.024	0.021	-0.043	0.043	-0.021	-0.029	-0.011	0.084	0.03	-0.159*	-0.193*	-0.36***	—
	18. Errors (Com)	-89.31	-0.005	0.067	-0.153*	0.047	0.015	-0.063	0.097	0.12	0.106	0.112	0.008	-0.148	0.038	-0.205**	-0.213**	-0.168*	—
	19. Coordination	-0.038	-0.087	-0.187**	-0.003	0.098	0.052	0.183**	-0.013	-0.14*	-0.106	-0.125	0.241***	0.248***	0.126	0.193*	0.001	0.074	-0.105	—
	20. Slowness	0.045	0.037	-0.017	0.07	0.024	-0.011	0.029	-0.084	0.076	0.059	0.077	-0.177*	-0.002	-0.167	-0.198*	-0.181*	0.115	-0.084	-0.006	—
	21. Graphesthesia	-0.138*	-0.024	-0.023	0.026	0.002	0.112	0.027	0.048	-0.103	-0.163*	-0.136	0.167*	0.181*	0.189*	0.063	0.122	-0.011	0.002	0.246***	-0.244**	—
	22. Alternating	-0.003	-0.051	-0.174*	-0.015	-0.023	-0.075	-0.068	-0.069	-0.111	-0.168*	-0.132	0.117	0.249**	0.015	0.336***	0.216**	-0.054	-0.26***	0.051	0.038	-0.054
	*p < .05. **p < .01. **p < .001.
